# Supplementary material for: The Impact of Volatile and Non-Volatile Co-Extracted Matrix Components on the Reproducible Residue Analysis of Pesticides Using GC-MS/MS
Source: Molecules. 2026 Apr 27;31(9):1449. doi: 10.3390/molecules31091449 (PMC13164609; doi:10.3390/molecules31091449)
Supplement: Supplementary file 1 [file molecules-31-01449-s001.zip]

Archive with 1 entries (1 files):
- molecules-4205369-supplementary.pdf
